# Supplementary material for: Organic-Solvent-Tolerant Carboxylic Ester Hydrolases for Organic Synthesis
Source: Appl Environ Microbiol. 2020 Apr 17;86(9):e00106-20. doi: 10.1128/AEM.00106-20 (PMC7170478; doi:10.1128/AEM.00106-20)
Supplement: Supplemental file 2 [file AEM.00106-20-sd002.xlsx]

## Sheet: Table S2
enzyme identifier	CE01	CE02	CE03	CE04	CE05	CE06	CE07	CE08	CE09	CE10	CE11	CE12	CE13	CE14	CE15	CE16	CE17	CE18	CE19	CE20	CE21	CE22	CE23	CE24	CE25	CE26
1-Napthyl acetate	229.136	157.909	39.4999	38.1405	11.5621	46.6407	1897.49	0	4.54355	17.9745	2.27263	2.94668	332.993	277.223	268.455	27.6679					28.2222	30.3255	342.483	27.8172	19.2781	19.2076
1-Naphthyl butyrate	8.9485	9.03232	11.3649	2.29925	6.44345	20.0663	194.155	2.67726	2.65141	0	0	0	157.638	240.254	107.382	0.526731					15.7454	14.1127	75.8363	16.2097	0	0
Glyceryl triacetate	43.4701	0	2.22959	56.6698	0.596487	18.0326	334.62	0	2.53691	0	0	0	260.953	361.284	101.868	3.25879					0	16.8349	12.5809	16.6542	0	0
Glyceryl tripropionate	243.616	163.142	4.51944	377.753	7.19946	155.378	542.74	4.01588	14.9383	2.19516	0	0	316.361	398.434	391.836	6.55286					15.1912	61.3289	45.1221	20.7774	0	0
Glyceryl tributyrate	194.535	111.445	9.96688	18.2588	0	58.9788	517.657	0	0	0	0	0	276.138	363.092	172.733	10.2986					0	65.08	0	0	0	0
Glyceryl trioctanoate	124.249	0	0	0	0	0	0	0	0	0	0	0	0	0	0	9.39243					0	0	0	0	0	0
Triolein (olive oil)	0	0	0	0	0	0	0	0	0	0	0	0	0	0	0	0					0	0	0	0	0	0
Hexyl acetate (caproyl acetate)	15.0602	0	0	0	0	0	269.811	0	0	0	0	0	0	0	263.212	0					0	0	0	0	0	0
Octyl acetate (capryloyl acetate)	20.0246	0	0	0	0	0	153.209	0	0	0	0	0	129.979	78.1864	241.519	43.2642					0	0	0	0	0	0
Dodecanoyl acetate (dodecyl acetate)	3.0383	0	0	0	0	0	0	0	0	0	0	0	0	0	0	23.7746					0	0	0	0	0	0
Pentadecyl acetate	0	0	0	0	0	0	0	0	0	0	0	0	0	0	0	0					0	0	0	0	0	0
Ethyl acetate	0	0	0	0	0	0	0	0	0	0	0	0	0	0	0	0					0	0	0	0	0	0
Ethyl propionate	0	0	0	0	0	0	7.67895	0	0	0	0	0	0	20.0872	0	0					0	0	0	0	0	0
Ethyl butyrate	0	88.0388	0	0	0	0	41.0817	0	0	0	0	0	0	30.8921	0	0.111115					0	0	0	0	0	0
Ethyl hexanoate (or ethyl caproate)	0	61.6452	0	0	0	0	227.644	0	0	0	0	0	173.456	211.962	172.462	0.940835					0	0	0	0	0	0
Ethyl octanoate (or ethyl caprylate)	14.935	86.1406	0	0	0	12.2477	127.584	0	0	0	0	0	54.4141	0	73.5766	3.01534					0	23.7723	0	0	0	0
Ethyl decanoate	9.55341	0	0	0	0	0	0	0	0	0	0	0	0	0	0	3.18143					0	0	0	0	0	0
Ethyl dodecanoate (ethyl laurate)	0	0	0	0	0	0	0	0	0	0	0	0	0	0	0	0					0	0	0	0	0	0
Ethyl myristate	0	0	0	0	0	0	0	0	0	0	0	0	0	0	0	0					0	0	0	0	0	0
Ethyl benzoate	0	5.37896	0	0	0	0	240.796	0	0	0	0	0	17.0599	0	0	0					0	0	0	0	0	0
(1R)-(-)-Menthyl acetate	0	0	0	0	0	0	44.6973	0	0	0	0	0	0	0	0	0					0	0	0	0	0	0
(1S)-(+)-Menthyl acetate	0	0	0	0	0	0	0	0	0	0	0	0	0	0	0	0					0	0	0	0	0	0
N-Benzyl-L-proline ethyl ester	0	0	0	0	0	0	0	0	0	0	0	0	0	0	0	0					0	0	0	0	0	0
N-Benzyl-D-proline ethyl ester	0	0	0	0	0	0	0	0	0	0	0	0	0	0	0	0					0	0	0	0	0	0
Methyl (R)-(-)-mandelate	1.26339	9.04711	3.25201	0	0	2.79302	1.23258	0	0	0	0	0	14.9767	19.378	0	0					19.3363	0	0	0	0	0
Methyl (S)-(+)-mandelate	6.40323	6.84326	0.715322	0	0	2.16933	10.1564	0	0	0	0	0	16.6663	24.4259	0	0					22.0688	0	0	0	0	0
Ethyl (R)-(+)-4-chloro-3-hydroxybutyrate	0	2.98776	0	0	0	0	147.108	0	0	0	0	0	34.5216	60.1086	0	0.0143111					10.1039	0	0	0	0	0
Ethyl (S)-(−)-4-chloro-3-hydroxybutyrate	0	108.557	0	0	0	0	279.573	0	0	0	0	0	57.6751	169.479	0	2.06199					8.08784	0	0	0	0	0
(+)-Ethyl D-Lactate	2.68085	0	0	0	0	0	18.1805	0	0	0	0	0	46.3904	263.574	17.9422	0					14.6221	0	0	0	0	0
(−)-Ethyl L-lactate	6.08892	0	0	0	0	0	19.8013	0	0	0	0	0	52.6272	134.589	91.5865	0					23.9461	0	0	0	0	0
(+)-Methyl (S)-3-hydroxybutyrate	0	0	0	0	0	0	0	0	0	0	0	0	0	0	0	0.0596878					0	0	0	0	0	0
Benzoic acid, 4-formyl-, phenylmethyl ester	3.82098	154.475	1.81536	6.26658	1.75478	33.3535	30.687	0	0	5.70096	6.31431	0	147.424	82.7058	0	0.273074					12.5149	0	0	11.4312	0	0
(-)-Methyl (R)-3-hydroxybutyrate	0	0	0	0	0	0	13.546	0	0	0	0	0	0	0	0	0.5579					0	0	0	0	0	0
(1R)-(+)-Neomenthyl acetate	1.31269	0	0	0	0	0	0	0	0	0	0	0	0	0	0	0					0	0	0	0	0	0
(1S)-(+)-Neomenthyl acetate	2.52062	0	0	0	0	0	0	0	0	0	0	0	0	0	0	0					0	0	0	0	0	0
Propylparaben (Propyl 4-hydroxybenzoate)	0	0	0	0	0	0	56.4479	0	0	0	0	0	0	0	0	0					0	0	0	0	0	0
Butylparaben	0	0	0	0	0	0	74.616	0	0	0	0	0	0	0	0	0					0	0	0	0	0	0
Methyl 3-hydroxybenzoate	0	0	0	0	0	0	36.9239	0	0	0	0	0	0	0	0	0					0	0	0	0	0	0
Methyl 2-hydroxybenzoate (methyl salicylate)	0	0	0	0	0	0	0	0	0	0	0	0	0	0	0	0					0	0	0	0	0	0
Phthalic acid diethyl ester (Diethyl phthalate)	0	12.6117	0	0	0	0	277.946	0	0	0	0	0	50.1658	0	0	0					0	0	0	0	0	0
(−)-Methyl (R)-3-hydroxyvalerate	0	0	0	0	0	0	90.5697	0	0	0	0	0	0	52.7315	0	0.826553					0	0	0	0	0	0
(+)-Methyl (S)-3-hydroxyvalerate	0	0	0	0	0	0	16.0358	0	0	0	0	0	0	21.2136	0	0.153583					0	0	0	0	0	0
Benzyl (R)-(+)-2-hydroxy-3-phenylpropionate	7.74058	1437.86	0	54.9115	0	12.4737	473.728	0	0	0	0	0	343.749	298.283	72.7179	9.28407					199.488	0	0	0	0	0
Benzyl 4-hydroxybenzoate (Benzyl paraben)	0	0	0	0	0	0	39.9519	0	0	0	0	0	0	0	0	0					0	0	0	0	0	0
Methyl benzoate	0	0	4.14767	0	0	0	271.302	0	0	0	0	0	0	0	0	0					0	0	0	0	0	0
Methyl butyrate	5.0967	0	0	0	0	0	33.8958	0	0	0	0	0	0	0	0	0					0	0	0	0	0	0
Methyl decanoate	10.3461	0	0	0	0	0	15.1792	0	0	0	0	0	20.9841	0	0	25.5331					0	15.4791	0	0	0	0
Methyl oleate	3.96273	0	0	0	0	0	0	0	0	0	0	0	0	0	0	0					0	0	0	0	0	0
Methyl hexanoate (methyl caproate)	13.2037	864.344	2.4345	0	0	0	574.331	0	0	0	0	0	186.924	188.37	215.306	0					0	0	0	0	0	0
Methyl octanoate (methyl caprylate)	32.4983	16.8863	5.27174	0	0	0	270.353	0	0	0	0	0	40.6124	93.9141	199.579	25.7174					27.0124	104.942	0	0	0	0
Methyl dodecanoate	4.80705	0	0	0	0	0	0	0	0	0	0	0	0	0	0	1.02275					0	0	0	0	0	0
Methyl myristate	0	0	0	0	0	0	0	0	0	0	0	0	0	0	0	0					0	0	0	0	0	0
Propyl propionate	0	0	0	0	0	0	28.4725	0	0	0	0	0	0	25.2185	144.713	0					0	0	0	0	0	0
Propyl butyrate	0	1317.87	0	0	0	0	259.371	0	0	0	0	0	0	186.291	252.456	0					0	0	0	0	0	0
Propyl hexanoate (propyl caproate)	6.03962	287.979	12.0372	0	0	0	580.839	0	0	0	0	0	165.773	223.351	288.883	16.249					0	32.9693	0	0	0	0
Phenylethyl cinnamate	0	0	0	0	0	0	5.13984	0	0	0	0	0	16.3326	19.2528	0	0.3985					0	0	0	0	0	0
Isobutyl cinnamate	0	0	0	0	0	0	16.079	0	0	0	0	0	33.1449	26.2406	0	0					0	0	0	0	0	0
Methyl 2,5-dihydroxycinnamate	0	0	0	0	0	0	0	0	0	0	0	0	24.0713	21.5056	0	0					0	0	0	0	0	0
Methyl cinnamate	0	0	0	0	0	0	12.0669	0	0	0	0	0	65.1009	74.3901	0	0.645616					0	0	0	0	0	0
Methyl ferulate	0	0	0	0	0	0	12.1963	0	0	0	0	0	12.845	0	0	0					0	0	0	0	0	0
Vinyl acetate	0	0	0	0	0	0	186.291	0	0	0	0	0	101.236	114.884	0	0					0	0	0	0	0	0
Vinyl propionate	76.2521	0	23.6728	0	0	0	426.003	0	0	0	0	0	268.093	273.878	344.472	0					0	0	0	0	0	0
Vinyl butyrate	24.5677	0	15.4294	0	0	0	2706.92	0	0	0	0	0	124.646	151.944	0	0					0	0	0	0	0	0
Vinyl laurate	10.1792	0	3.76922	0	0	0	0	0	0	0	0	0	0	0	0	0					0	0	0	0	0	0
Vinyl myristate	3.8518	0	0	0	0	0	0	0	0	0	0	0	0	0	0	0					0	0	0	0	0	0
Vinyl palmitate	3.50052	0	0	0	0	0	0	0	0	0	0	0	0	0	0	0					0	0	0	0	0	0
Vinyl oleate	4.64681	0	0	0	0	0	0	0	0	0	0	0	0	0	0	0					0	0	0	0	0	0
Vinyl benzoate	13.318	279.754	4.23783	12.0373	0	0	556.434	0	0	0	0	0	134.408	105.665	212.414	0					0	0	16.4024	0	0	0
Vinyl crotonate	132.546	277.855	0	0	0	0	557.925	0	0	0	0	0	57.7585	245.587	214.222	0					0	0	0	0	0	0
Vinyl acrylate	80.8619	264.297	0	0	0	0	467.085	0	0	0	0	0	103.857	218.289	257.247	0					0	0	0	0	0	0
Geranyl acetate	90.2443	0	0	0	0	0	42.2568	0	0	0	0	0	72.8534	23.3412	263.755	16.6637					0	0	0	0	0	0
3-Methyl-3-buten-1-yl acetate	8.03071	0	0	0	0	0	53.5554	0	0	0	0	0	121.844	74.2093	334.439	0					0	0	0	0	0	0
Ethyl 2-ethylacetoacetate	0	0	4.51944	0	0	0	53.1487	0	0	0	0	0	20.7755	27.2418	0	0					24.843	0	0	0	0	0
Ethyl 2-methylacetoacetate	0	0	6.69782	0	0	0	33.0823	0	0	0	0	0	18.2307	32.686	0	0					23.4038	0	0	0	0	0
Ethyl 3-oxohexanoate	0	2239.16	3.47997	0	0	0	24.479	0	0	0	0	0	54.9008	399.067	285.629	3.38479					46.5572	15.3119	16.3898	0	0	0
Ethyl acetoacetate	0	164.417	0	0	0	0	104.67	0	0	0	0	0	15.4774	339.681	87.5868	0.527882					21.9854	0	0	0	0	0
Ethyl propionylacetate	0	246.4	0	0	0	0	293.673	0	0	0	0	0	72.8187	364.719	62.4135	1.25938					34.4173	0	15.1475	0	0	0
ϒ-Valerolactone	0	0	0	0	0	0	5.61438	0	0	0	0	0	17.0209	20.859	0	0					0	0	0	0	0	0
Methyl glycolate	10.4522	0	6.21746	0	3.54424	20.8798	69.1023	4.22396	5.63424	13.9845	0	0	70.1418	123.471	124.827	0					84.604	0	0	0	0	0
D-α-Hydroxy-β,β-dimethyl-γ-butyrolactone	5.25694	0	0	0	0	0	0	0	0	0	0	0	0	0	0	0					0	0	0	0	0	0
L-α-Hydroxy-β,β-dimethyl-γ-butyrolactone	4.5482	0	0	0	0	0	0	0	0	0	0	0	0	0	0	0					0	0	0	0	0	0
(1R)-(-)-dimenthyl succinate	0	0	0	0	0	0	0	0	0	0	0	0	0	0	0	0					0	0	0	0	0	0
Ethyl 2-chlorobenzoate	0	0	0	0	0	0	144.396	0	0	0	0	0	25.9277	0	0	0					0	0	0	0	0	0
Cyclohexyl butyrate	0	0	0	30.8821	0	0	3.65459	0	0	0	0	0	35.4603	171.829	230.582	0					0	0	0	0	0	0
n-Pentyl benzoate	0	0	0	0	0	0	34.7093	0	0	0	0	0	0	0	0	0					0	0	0	0	0	0
2,4-Dichlorophenyl 2,4-dichlorobenzoate	0	0	0	0	0	0	0	0	0	0	0	0	0	0	0	0					0	0	0	0	0	0
2,4-Dichlorobenzyl 2,4-dichlorobenzoate	0	0	0	0	0	0	0	0	0	0	0	0	0	0	0	0					0	0	0	0	0	0
Diethyl-2,6-dimethyl 4-phenyl-1,4-dihydro pyridine-3,5-dicarboxylate	0	0	0	0	0	0	0	0	0	0	0	0	0	0	0	0					0	0	0	0	0	0
(+)-Methyl D-Lactate	7.95628	0	12.3381	0	1.46347	0	11.8389	1.96979	0	0	0	0	47.3916	315.819	191.444	0					140.735	0	0	0	0	0
(-)-Methyl L-Lactate	7.35231	0	7.72825	0	2.12238	0	18.3346	2.64951	0	0	0	0	27.659	132.42	124.194	0					69.7802	0	0	0	0	0
Propyl acetate	0	0	0	0	0	0	210.697	0	0	0	0	0	17.9179	27.3253	320.067	0					0	0	0	0	0	0
Butyl acetate	0	0	0	0	0	0	295.029	0	10.3043	0	0	0	62.2779	27.3878	401.959	0					0	0	0	0	0	0
Phenyl acetate	94.4745	235.192	25.6975	444.702	9.05135	19.6596	4521.03	4.20315	12.5641	0	2.86662	5.43539	412.625	389.667	359.748	1.7315					63.9049	37.9181	414.975	24.1338	0	0
Phenyl propionate	124.899	318.169	30.837	466.477	0	83.6549	547.214	0	18.6201	29.0148	3.30565	4.83279	409.01	1606.66	418.862	2.03753					69.5994	117.596	426.816	15.6373	0	16.6436
Glucose pentaacetate	6.58195	0	15.4185	10.4142	0	9.31006	26.1224	0	14.2362	7.3215	0	3.54324	17.897	317.446	0	0					0	0	0	0	0	0
Trilaurate	7.42011	0	0	0	0	0	0	0	0	0	0	0	0	0	0	0					0	0	0	0	0	0
Total substrate accepted (out of 96)	46	27	25	12	9	12	65	6	9	6	4	4	51	51	34	31	not determined	not determined	not determined	not determined	22	12	9	7	1	2
